# Supplementary material for: Immobilization of Alcalase on Silica Supports Modified with Carbosilane and PAMAM Dendrimers
Source: Int J Mol Sci. 2022 Dec 17;23(24):16102. doi: 10.3390/ijms232416102 (PMC9783553; doi:10.3390/ijms232416102)
Supplement: Supplementary file 1 [file ijms-23-16102-s001.zip]

Archive with 1 entries (1 files):
- ijms-2082701-supplementary.pdf
